# Supplementary material for: The association between drinking water turbidity and gastrointestinal illness: a systematic review
Source: BMC Public Health. 2007 Sep 21;7:256. doi: 10.1186/1471-2458-7-256 (PMC2174477; doi:10.1186/1471-2458-7-256)
Supplement: Additional file 1 — Descriptive characteristics of all eligible studies. A description of each of the eligible studies in terms of setting, study population, length of study, and mean turbidity and gastrointestinal illness incidence in this setting. [file 1471-2458-7-256-S1.xls]

## Sheet: Sheet1
Additional file 1. Descriptive characteristics of all eligible studies.
Study	Setting	Population	Population size	Length of study (mths)	Mean (range) turbidity (NTU)	GI incidence	Source of GI data
Morris, 1996[15]	U.S.	Inhabitants of Wisconsin seeking treatment at Medical College of Wisconsin hospitals	Not stated.	14	Effluent ~0.3 (0.1 to 0.5) (from graph)	2399 hospital visits, 3896 A&E visits/admissions	Medical College of Wisconsin billing records
Schwartz, 1997[17]	U.S.	All children visiting or admitted to Children’s Hospital of Philadelphia	1.2 Million	60	Effluent <0.2 (IQR 0.16 to 0.20)	3282 A&E visits, 1755 admissions	Children’s Hospital of Philadelphia admission records
Morris, 1998[23]	U.S.	Inhabitants of Wisconsin seeking treatment at Medical College of Wisconsin hospitals	Not stated	14	Effluent ~0.3 (0.1 to 0.5) (from graph)	Infer from Morris et. al. 1996.	Medical College of Wisconsin billing records
Beaudeau, 1999[21]	France	Inhabitants of lower city of Le Havre living near one pharmacy	Not stated.	40	Pre-treatment ~30 (1 to 100), effluent ~0.20 (0.1 to 1.2) (from graph)	Average daily drug sales 5.3 boxes	Sales records from surveillance network of pharmacists
Schwartz, 2000[24]	U.S.	All residents of Philadelphia over 65 years of age	1.2 Million	24	Effluent <0.20 (IQR 0.16 to 0.21)	6021 admissions	Reports to Health Care Financing Administration (all hospital treatment of Medicare patients)
Aramini, 2000[20]	Canada	Population of Greater Vancouver	2 Million	84	Pre-treatment < 1.3 (0.2 to 19)	11,353 admissions, 16,609 physician visits, 3,634 children’s A&E visits	Canadian Institute of Health Information (CIHI) admission data, British Columbia Medical Service Plan physician billing data, individual hospital A&E data
Lim, 2002[25]	Canada	Population of Edmonton supplied by 1 of 2 treatment plants	845000	60	Effluent 0.06 (0 to 0.38)	1740 admissions, 10,287 A&E visits, 91,882 physician visits, 444 long-term care visits	CIHI admission data, Alberta Health Care Insurance Payment Plan physician-billing data
Naumova, 2003[26]	U.S.	People aged 65 and older in Milwaukee county	130502	14	Effluent ~0.3 (0.1 to 0.5) (from graph)	445 A&E visits or hospitalizations	Health Care Financing Administration admission data, A&E visit records.
Gilbert, 2006[22]	Canada	Inhabitants served by Quebec City water treatment plant and the Info-Santé telephone health system of Basse-Ville-Limoilou-Vanier CLSC.	81,417 people in 2000, 81,028 in 2001, 80,626 in 2002	28	Effluent 0.267 (0.110 to 0.750)	19.123 calls per 1,000 person-years.	Records of calls to Info-Santé CLSC
