# Supplementary material for: The association between drinking water turbidity and gastrointestinal illness: a systematic review
Source: BMC Public Health. 2007 Sep 21;7:256. doi: 10.1186/1471-2458-7-256 (PMC2174477; doi:10.1186/1471-2458-7-256)
Supplement: Additional file 2 — Quality characteristics of all eligible studies. A summary of each eligible study with respect to exposure and outcome definition, measurement, and classification, the number of lags tested, the method of analysis, and the degree of confounder adjustment. [file 1471-2458-7-256-S2.xls]

## Sheet: Sheet1
Additional file 2. Quality characteristics of all eligible studies.
Study	Exposure definition	Exposure measurement	Outcome definition	Outcome ascertainment	Exposure classification	Outcome classification	No. of lags tested	Analysis	Degree of confounder adjustment
Morris, US (1996)[15]	Effluent turbidity	Mean turbidity over 14 days	ICD coded admissions, A&E and outpatient visits	Computer records	No attempt to match diagnoses to treatment plant	ICD codes	1 (1 week)	Time-series-adapted multivariable Poisson generalized additive modelling (GAM) correlating 2-week counts of admissions/visits with 2-week average turbidity (with a 1-week lag)	day of the week
Schwartz, US (1997)[17]	Effluent turbidity	Mean daily turbidity	ICD coded admissions and A&E visits	Computer records	Postcodes	ICD codes	14	Time-series-adapted multivariable Poisson GAM correlating daily counts of hospital admissions/A&E visits with daily water turbidity (with 14 lags tested)	day of the week, long-term time trends, season, temperature
Morris, US (1998)[23]	Effluent turbidity	Mean daily turbidity	ICD coded admissions, A&E and outpatient visits	Computer records	Postcodes	ICD codes	20	Time-series-adapted multivariable Poisson GAM correlating daily counts of hospital admissions/A&E visits with daily water turbidity (with 20 lags tested). Temporal Exposure Response Surface (TERS) plots for visualization of associations.	day of the week, season
Beaudeau, France (1999)[21]	Pre-treatment and effluent turbidity	Mean turbidity over 3- and 7-day time steps	Medication sales	Sales records (unclear if computerised)	No attempt to match sales to treatment plant	Medication sales	4 (pre-treatment), 15 (effluent)	Autoregressive Integrated Moving Average methodology correlating mean of 3-day or 7-day drug sales with mean pre-treatment or effluent water turbidity over same time steps (4 lags for pre-treatment and 15 lags for effluent water tested)	season, week
Schwartz, US (2000)[24]	Effluent turbidity	Mean daily turbidity	ICD coded hospital admissions	Computer records	Postcodes	ICD codes	14	Time-series-adapted multivariable Poisson GAM correlating daily counts of hospital admissions with daily water turbidity (with 14 lags tested)	day of the week, long-term time trends, season, temperature
Aramini, Canada (2000)[20]	Pre-treatment turbidity	Mean daily turbidity	ICD coded admissions, A&E and outpatient visits	Computer records	Postcodes and buffer zones	ICD codes	40	Time-series-adapted multivariable Poisson GAM correlating daily counts outcome with daily water turbidity (with 39 lags tested).	day of the week, long-term time trends, season, temperature, precipitation, public holidays
								Binomial Generalised Linear Modelling (GLM) and GAM for individual risk analysis. TERS plots for visualization of associations.
Lim, Canada (2002)[25]	Effluent turbidity	Mean daily turbidity	ICD coded hospital admissions, A&E, physician and long-term care visits	Computer records	Postcodes and buffer zones	ICD codes	41	Time-series-adapted multivariable Poisson GAM correlating daily counts of GI illness cases with daily water turbidity (with 41 lags tested)	day of the week, long-term time trends, season, temperature, precipitation, public holidays
								Also, binomial GAM for individual risk analysis. TERS plots for visualization of associations.
Naumova, US (2003)[26]	Effluent turbidity	Mean daily turbidity	ICD coded hospital admissions and A&E visits	Computer records	Postcodes	ICD codes	19	Time-series-adapted multivariable Poisson GAM and GLM correlating daily counts of GI illness with maximum daily water turbidity (with 19 lags tested).	day of the week
Gilbert, Canada (2006)[22]	Effluent turbidity	Mean daily turbidity	Calls to Info-Santé CLSC	Computer records	CLSC (postcode based)	Calls for ‘acute gastrointestinal illness’ (AGI)*	40	Time-series-adapted multivariable Poisson GAM and GLM correlating daily counts of GI illness with maximum daily water turbidity (with 40 lags tested). TERS plots for visualization of associations.	day of the week, season, precipitation, public holidays
* AGI was defined as mention of at least one of: vomiting, diarrhoea, nausea, abdominal cramps
or any symptoms related to the gastrointestinal tract, excluding post surgery and pregnancy cases.
